# Supplementary material for: Validation of the Trifecta Scoring Metric in Vacuum-Assisted Mini-Percutaneous Nephrolithotomy: A Single-Center Experience
Source: J Clin Med. 2022 Nov 16;11(22):6788. doi: 10.3390/jcm11226788 (PMC9697932; doi:10.3390/jcm11226788)
Supplement: Supplementary file 1 [file jcm-11-06788-s001.zip]

Archive with 1 entries (1 files):
- jcm-2017211-supplementary.pdf
